# Supplementary material for: Association of Lung Fibrotic Changes and Cardiological Dysfunction with Comorbidities in Long COVID-19 Cohort
Source: Int J Environ Res Public Health. 2023 Jan 31;20(3):2567. doi: 10.3390/ijerph20032567 (PMC9915134; doi:10.3390/ijerph20032567)
Supplement: Supplementary file 1 [file ijerph-20-02567-s001.zip]

Archive with 3 entries (3 files):
- Suppl_Data_S1_Tauekelova_et_al.pdf
- Suppl_Data_S2_Tauekelova_et_al.pdf
- Supplemental_Tables1-2_Tauekelova_et_al.pdf
